# Supplementary material for: Fluorescent Activity-Based Probe To Image and Inhibit Factor XIa Activity in Human Plasma
Source: J Med Chem. 2023 Mar 10;66(6):3785–97. doi: 10.1021/acs.jmedchem.2c00845 (PMC10041521; doi:10.1021/acs.jmedchem.2c00845)
Supplement: Supplementary file 2 — jm2c00845_si_002.csv [file jm2c00845_si_002.csv]

Compound	SMILES
SMXI1	CC(N[C@@H](CC1=CC=C(OCC2=C(Cl)C=CC=C2Cl)C=C1)C(N[C@@H](CCCC)C(N[C@@H](CC3=CN(CC4=CC=CC=C4)C=N3)C(N[C@@H](CCCNC(N)=N)C(NC5=CC(OC(C=C6CC(N)=O)=O)=C6C=C5)=O)=O)=O)=O)=O
SMXI2	CC(N[C@@H](CC1=CC=C(OCC2=C(Cl)C=CC=C2Cl)C=C1)C(N[C@@H](CC3=CC(F)=CC=C3)C(N[C@@H](CC4=CN(CC5=CC=CC=C5)C=N4)C(N[C@@H](CCCNC(N)=N)C(NC6=CC(OC(C=C7CC(N)=O)=O)=C7C=C6)=O)=O)=O)=O)=O
SMXI3	CC(N[C@@H](CC1=CC=C(OCC2=C(Cl)C=CC=C2Cl)C=C1)C(N[C@@H](CCCCCC)C(N[C@@H](CC3=CN(CC4=CC=CC=C4)C=N3)C(N[C@@H](CCCNC(N)=N)C(NC5=CC(OC(C=C6CC(N)=O)=O)=C6C=C5)=O)=O)=O)=O)=O
SMXI4	CC(N[C@@H](CC1=CC=C(OCC2=C(Cl)C=CC=C2Cl)C=C1)C(N[C@@H](CC3=CC=C(OCC4=C(Cl)C=CC=C4Cl)C=C3)C(N[C@@H](CC5=CN(CC6=CC=CC=C6)C=N5)C(N[C@@H](CCCNC(N)=N)C(NC7=CC(OC(C=C8CC(N)=O)=O)=C8C=C7)=O)=O)=O)=O)=O
SMXI5	CC(N[C@@H](CC1=CC=C(OCC2=C(Cl)C=CC=C2Cl)C=C1)C(N[C@@H](CCCC)C(N[C@@H](CCC(OCC3=CC=CC=C3)=O)C(N[C@@H](CCCNC(N)=N)C(NC4=CC(OC(C=C5CC(N)=O)=O)=C5C=C4)=O)=O)=O)=O)=O
SMXI6	CC(N[C@@H](CC1=CC=C(OCC2=C(Cl)C=CC=C2Cl)C=C1)C(N[C@@H](CC3=CC(F)=CC=C3)C(N[C@@H](CCC(OCC4=CC=CC=C4)=O)C(N[C@@H](CCCNC(N)=N)C(NC5=CC(OC(C=C6CC(N)=O)=O)=C6C=C5)=O)=O)=O)=O)=O
SMXI7	CC(N[C@@H](CC1=CC=C(OCC2=C(Cl)C=CC=C2Cl)C=C1)C(N[C@@H](CCCCCC)C(N[C@@H](CCC(OCC3=CC=CC=C3)=O)C(N[C@@H](CCCNC(N)=N)C(NC4=CC(OC(C=C5CC(N)=O)=O)=C5C=C4)=O)=O)=O)=O)=O
SMXI8	CC(N[C@@H](CC1=CC=C(OCC2=C(Cl)C=CC=C2Cl)C=C1)C(N[C@@H](CC3=CC=C(OCC4=C(Cl)C=CC=C4Cl)C=C3)C(N[C@@H](CCC(OCC5=CC=CC=C5)=O)C(N[C@@H](CCCNC(N)=N)C(NC6=CC(OC(C=C7CC(N)=O)=O)=C7C=C6)=O)=O)=O)=O)=O
SMXI9	CC(N[C@@H](CC1=CC=C(OCC2=CC=CC=C2)C=C1)C(N[C@@H](CCCC)C(N[C@@H](CC3=CN(CC4=CC=CC=C4)C=N3)C(N[C@@H](CCCNC(N)=N)C(NC5=CC(OC(C=C6CC(N)=O)=O)=C6C=C5)=O)=O)=O)=O)=O
SMXI10	CC(N[C@@H](CC1=CC=C(OCC2=CC=CC=C2)C=C1)C(N[C@@H](CC3=CC(F)=CC=C3)C(N[C@@H](CC4=CN(CC5=CC=CC=C5)C=N4)C(N[C@@H](CCCNC(N)=N)C(NC6=CC(OC(C=C7CC(N)=O)=O)=C7C=C6)=O)=O)=O)=O)=O
SMXI11	CC(N[C@@H](CC1=CC=C(OCC2=CC=CC=C2)C=C1)C(N[C@@H](CCCCCC)C(N[C@@H](CC3=CN(CC4=CC=CC=C4)C=N3)C(N[C@@H](CCCNC(N)=N)C(NC5=CC(OC(C=C6CC(N)=O)=O)=C6C=C5)=O)=O)=O)=O)=O
SMXI12	CC(N[C@@H](CC1=CC=C(OCC2=CC=CC=C2)C=C1)C(N[C@@H](CC3=CC=C(OCC4=C(Cl)C=CC=C4Cl)C=C3)C(N[C@@H](CC5=CN(CC6=CC=CC=C6)C=N5)C(N[C@@H](CCCNC(N)=N)C(NC7=CC(OC(C=C8CC(N)=O)=O)=C8C=C7)=O)=O)=O)=O)=O
SMXI13	CC(N[C@@H](CC1=CC=C(OCC2=CC=CC=C2)C=C1)C(N[C@@H](CCCC)C(N[C@@H](CCC(OCC3=CC=CC=C3)=O)C(N[C@@H](CCCNC(N)=N)C(NC4=CC(OC(C=C5CC(N)=O)=O)=C5C=C4)=O)=O)=O)=O)=O
SMXI14	CC(N[C@@H](CC1=CC=C(OCC2=CC=CC=C2)C=C1)C(N[C@@H](CC3=CC(F)=CC=C3)C(N[C@@H](CCC(OCC4=CC=CC=C4)=O)C(N[C@@H](CCCNC(N)=N)C(NC5=CC(OC(C=C6CC(N)=O)=O)=C6C=C5)=O)=O)=O)=O)=O
SMXI15	CC(N[C@@H](CC1=CC=C(OCC2=CC=CC=C2)C=C1)C(N[C@@H](CCCCCC)C(N[C@@H](CCC(OCC3=CC=CC=C3)=O)C(N[C@@H](CCCNC(N)=N)C(NC4=CC(OC(C=C5CC(N)=O)=O)=C5C=C4)=O)=O)=O)=O)=O
SMXI16	CC(N[C@@H](CC1=CC=C(OCC2=CC=CC=C2)C=C1)C(N[C@@H](CC3=CC=C(OCC4=C(Cl)C=CC=C4Cl)C=C3)C(N[C@@H](CCC(OCC5=CC=CC=C5)=O)C(N[C@@H](CCCNC(N)=N)C(NC6=CC(OC(C=C7CC(N)=O)=O)=C7C=C6)=O)=O)=O)=O)=O
SMXI17	CC(N[C@@H](CC1=CC=C(C(C2=CC=CC=C2)=O)C=C1)C(N[C@@H](CCCCCC)C(N[C@@H](CC3=CN(CC4=CC=CC=C4)C=N3)C(N[C@@H](CCCNC(N)=N)C(NC5=CC(OC(C=C6CC(N)=O)=O)=C6C=C5)=O)=O)=O)=O)=O
SMXI18	CC(N[C@@H](CCCCNC(OCC1=CC=CC=C1Cl)=O)C(N[C@@H](CCCCCC)C(N[C@@H](CC2=CN(CC3=CC=CC=C3)C=N2)C(N[C@@H](CCCNC(N)=N)C(NC4=CC(OC(C=C5CC(N)=O)=O)=C5C=C4)=O)=O)=O)=O)=O
SMXI19	CC(N[C@@H](CC1=CC=C(OCC2=C(Cl)C=CC=C2Cl)C=C1)C(N[C@@H](CC3CC(C=CC=C4)=C4N3)C(N[C@@H](CC5=CN(CC6=CC=CC=C6)C=N5)C(N[C@@H](CCCNC(N)=N)C(NC7=CC(OC(C=C8CC(N)=O)=O)=C8C=C7)=O)=O)=O)=O)=O
SMXI20	CC(N[C@@H](CC1=CC=C(OCC2=C(Cl)C=CC=C2Cl)C=C1)C(N[C@@H](CC3CCCCC3)C(N[C@@H](CC4=CN(CC5=CC=CC=C5)C=N4)C(N[C@@H](CCCNC(N)=N)C(NC6=CC(OC(C=C7CC(N)=O)=O)=C7C=C6)=O)=O)=O)=O)=O
SMXI21	CC(N[C@@H](CC1=CC=C(OCC2=C(Cl)C=CC=C2Cl)C=C1)C(N[C@@H](CCC3CCCCC3)C(N[C@@H](CC4=CN(CC5=CC=CC=C5)C=N4)C(N[C@@H](CCCNC(N)=N)C(NC6=CC(OC(C=C7CC(N)=O)=O)=C7C=C6)=O)=O)=O)=O)=O
SMXI22	CC(N[C@@H](CC1=CC=C(OCC2=C(Cl)C=CC=C2Cl)C=C1)C(N[C@@H](CCCCCC)C(N[C@@H](CCCCOCC3=CC=CC=C3)C(N[C@@H](CCCNC(N)=N)C(NC4=CC(OC(C=C5CC(N)=O)=O)=C5C=C4)=O)=O)=O)=O)=O
SMXI23	CC(N[C@@H](CC1=CC=C(OCC2=C(Cl)C=CC=C2Cl)C=C1)C(N[C@@H](CCCCCC)C(N[C@@H](CCOCC3=CC=CC=C3)C(N[C@@H](CCCNC(N)=N)C(NC4=CC(OC(C=C5CC(N)=O)=O)=C5C=C4)=O)=O)=O)=O)=O
SMXI24	CC(N[C@@H]([C@@H](CC)C)C(N[C@@H](CCCC)C(N[C@@H](CC(N)=O)C(N[C@@H](CCCNC(N)=N)C(NC1=CC(OC(C=C2CC(N)=O)=O)=C2C=C1)=O)=O)=O)=O)=O
P-SMXI51	O=C(NC(CCCNC(N)=N)P(OC1=CC=CC=C1)(OC2=CC=CC=C2)=O)[C@H](CCC(OCC3=CC=CC=C3)=O)NC([C@H](CCCC)NC([C@H](CC4=CC=C(OCC5=C(Cl)C=CC=C5Cl)C=C4)NC(CCOCCOCCOCCOCCNC(CCCC[C@H]6SC[C@](N7)([H])[C@@]6([H])NC7=O)=O)=O)=O)=O
P-SMXI191	O=C(NC(CCCNC(N)=N)P(OC1=CC=CC=C1)(OC2=CC=CC=C2)=O)[C@H](CC3=CN(CC4=CC=CC=C4)C=N3)NC([C@H](CC5CC(C=CC=C6)=C6N5)NC([C@H](CC7=CC=C(OCC8=C(Cl)C=CC=C8Cl)C=C7)NC(CCOCCOCCOCCOCCNC(CCCC[C@H]9SC[C@](N%10)([H])[C@@]9([H])NC%10=O)=O)=O)=O)=O
P-SMXI52	O=C(NC(CCCNC(N)=N)P(OC1=CC=CC=C1)(OC2=CC=CC=C2)=O)[C@H](CCC(OCC3=CC=CC=C3)=O)NC([C@H](CCCC)NC([C@H](CC4=CC=C(OCC5=C(Cl)C=CC=C5Cl)C=C4)NC(CCOCCOCCOCCOCCNC(CCC6=CC=C7N6[B-](F)(F)[N+]8=C(C)C=C(C)C8=C7)=O)=O)=O)=O
I-SMXI5	O=C(NC(CCCNC(N)=N)P(OC1=CC=CC=C1)(OC2=CC=CC=C2)=O)[C@H](CCC(OCC3=CC=CC=C3)=O)NC([C@H](CCCC)NC([C@H](CC4=CC=C(OCC5=C(Cl)C=CC=C5Cl)C=C4)NC(C)=O)=O)=O
